# Supplementary material for: Anti-cancer activity of Chaga mushroom (Inonotus obliquus) against dog bladder cancer organoids
Source: Front Pharmacol. 2023 Apr 19;14:1159516. doi: 10.3389/fphar.2023.1159516 (PMC10154587; doi:10.3389/fphar.2023.1159516)
Supplement: Supplementary file 1 [file Table2.XLSX]

## Sheet: Tunnel BC22056
Tunel +ve cells/DAPI Control					Tunel +ve cells/DAPI Chaga
	D	F	%			D	F	%
908, 909	51	0	0		986, 987	30	9	30
910, 911	84	1	1.19048		996, 997	28	1	3.57143
912, 913	40	0	0		998, 999	14	3	21.4286
914, 915	63	2	3.1746		922, 923	38	14	36.8421
916, 917	54	1	1.85185		924, 925	34	11	32.3529
926, 927	96	21	21.875		926, 927	96	21	21.875
918, 919	71	0	0		928, 929	66	14	21.2121
920, 921	42	0	0		930, 931	21	13	61.9048
					932, 933	65	14	21.5385
					934, 935	24	17	70.8333

## Sheet: Tunnel BC21043
Tnnel +ve cells/DAPI Control					Tnnel +ve cells/DAPI Chaga
	D	F	%			D	F	%
728, 729	185	5	2.7027		736, 737	65	11	16.9231
726, 727	213	7	3.28638		738, 739	22	1	4.54545
730, 731	195	12	6.15385		740, 741	9	4	44.4444
730, 731	249	14	5.62249		732, 733	47	34	72.3404
					742, 743	7	6	85.7143
					878, 879	38	13	34.2105
					780, 781	40	9	22.5
					882, 883	40	16	40
					884, 885	60	24	40
