# Supplementary material for: Anti-cancer activity of Chaga mushroom (Inonotus obliquus) against dog bladder cancer organoids
Source: Front Pharmacol. 2023 Apr 19;14:1159516. doi: 10.3389/fphar.2023.1159516 (PMC10154587; doi:10.3389/fphar.2023.1159516)
Supplement: Supplementary file 2 [file Table3.XLSX]

## Sheet: Raw data 31
Block Type	96well
Chemistry	SYBR_GREEN
Experiment File Name	D:\Documents and Settings\272006889\Desktop\Yakuri\Amira\82322chagaBC31.eds
Experiment Run End Time	2022-08-24 02:52:54 AM JST
Instrument Type	steponeplus
Passive Reference	ROX
Well	Sample Name	Target Name	Task	Reporter	Quencher	Cт	Cт Mean	Cт SD	Quantity	Normalized Quantity	Normalized Quantity Mean	Normalized Quantity SEM	RQ	RQ Min	RQ Max	Efficiency	Slope	Automatic Ct Threshold	Ct Threshold	Automatic Baseline	Baseline Start	Baseline End	Comments
A1	Ctr1	GAPDH	UNKNOWN	SYBR	None	29.479	29.3817	0.137588										FALSE	0.0630688	TRUE	3	26
A2	Ctr2	GAPDH	UNKNOWN	SYBR	None	28.1049	28.4236	0.450723										FALSE	0.0630688	TRUE	3	25
A3	Chaga24-1	GAPDH	UNKNOWN	SYBR	None	26.1715	26.0476	0.175268										FALSE	0.0630688	TRUE	3	23
A4	Chaga24-2	GAPDH	UNKNOWN	SYBR	None	26.4532	26.2851	0.237734										FALSE	0.0630688	TRUE	3	23
A5	Ctr1	SOX2	UNKNOWN	SYBR	None	20.0113	19.8721	0.196835										FALSE	0.0974764	TRUE	3	16
A6	Ctr2	SOX2	UNKNOWN	SYBR	None	19.5103	19.4694	0.057754										FALSE	0.0974764	TRUE	3	15
A7	Chaga24-1	SOX2	UNKNOWN	SYBR	None	19.7989	19.8086	0.013665										FALSE	0.0974764	TRUE	3	15
A8	Chaga24-2	SOX2	UNKNOWN	SYBR	None	19.9314	19.8317	0.140989										FALSE	0.0974764	TRUE	3	16
B1	Ctr1	GAPDH	UNKNOWN	SYBR	None	29.2844	29.3817	0.137588										FALSE	0.0630688	TRUE	3	26
B2	Ctr2	GAPDH	UNKNOWN	SYBR	None	28.7423	28.4236	0.450723										FALSE	0.0630688	TRUE	3	25
B3	Chaga24-1	GAPDH	UNKNOWN	SYBR	None	25.9236	26.0476	0.175268										FALSE	0.0630688	TRUE	3	22
B4	Chaga24-2	GAPDH	UNKNOWN	SYBR	None	26.117	26.2851	0.237734										FALSE	0.0630688	TRUE	3	22
B5	Ctr1	SOX2	UNKNOWN	SYBR	None	19.7329	19.8721	0.196835										FALSE	0.0974764	TRUE	3	16
B6	Ctr2	SOX2	UNKNOWN	SYBR	None	19.4286	19.4694	0.057754										FALSE	0.0974764	TRUE	3	15
B7	Chaga24-1	SOX2	UNKNOWN	SYBR	None	19.8182	19.8086	0.013665										FALSE	0.0974764	TRUE	3	16
B8	Chaga24-2	SOX2	UNKNOWN	SYBR	None	19.732	19.8317	0.140989										FALSE	0.0974764	TRUE	3	16
C1	Ctr1	CD44	UNKNOWN	SYBR	None	21.4832	21.4179	0.0924007										FALSE	0.0578092	TRUE	3	18
C2	Ctr2	CD44	UNKNOWN	SYBR	None	21.1321	21.0243	0.152357										FALSE	0.0578092	TRUE	3	18
C3	Chaga24-1	CD44	UNKNOWN	SYBR	None	22.2514	22.2302	0.0299141										FALSE	0.0578092	TRUE	3	19
C4	Chaga24-2	CD44	UNKNOWN	SYBR	None	21.4524	21.4585	0.00857773										FALSE	0.0578092	TRUE	3	18
C5	Ctr1	YAP1	UNKNOWN	SYBR	None	19.4606	19.3976	0.0891328										FALSE	0.0855409	TRUE	3	16
C6	Ctr2	YAP1	UNKNOWN	SYBR	None	18.8815	18.8609	0.029024										FALSE	0.0855409	TRUE	3	15
C7	Chaga24-1	YAP1	UNKNOWN	SYBR	None	19.1977	19.1691	0.0405149										FALSE	0.0855409	TRUE	3	15
C8	Chaga24-2	YAP1	UNKNOWN	SYBR	None	18.6008	18.666	0.0922281										FALSE	0.0855409	TRUE	3	14
D1	Ctr1	CD44	UNKNOWN	SYBR	None	21.3525	21.4179	0.0924007										FALSE	0.0578092	TRUE	3	17
D2	Ctr2	CD44	UNKNOWN	SYBR	None	20.9166	21.0243	0.152357										FALSE	0.0578092	TRUE	3	18
D3	Chaga24-1	CD44	UNKNOWN	SYBR	None	22.209	22.2302	0.0299141										FALSE	0.0578092	TRUE	3	19
D4	Chaga24-2	CD44	UNKNOWN	SYBR	None	21.4646	21.4585	0.00857773										FALSE	0.0578092	TRUE	3	18
D5	Ctr1	YAP1	UNKNOWN	SYBR	None	19.3345	19.3976	0.0891328										FALSE	0.0855409	TRUE	3	15
D6	Ctr2	YAP1	UNKNOWN	SYBR	None	18.8404	18.8609	0.029024										FALSE	0.0855409	TRUE	3	14
D7	Chaga24-1	YAP1	UNKNOWN	SYBR	None	19.1404	19.1691	0.0405149										FALSE	0.0855409	TRUE	3	15
D8	Chaga24-2	YAP1	UNKNOWN	SYBR	None	18.7312	18.666	0.0922281										FALSE	0.0855409	TRUE	3	15
E1	Ctr1	C-MYC	UNKNOWN	SYBR	None	19.3249	19.3667	0.0592079										FALSE	0.0893475	TRUE	3	15
E2	Ctr2	C-MYC	UNKNOWN	SYBR	None	18.7325	18.7084	0.0340843										FALSE	0.0893475	TRUE	3	15
E3	Chaga24-1	C-MYC	UNKNOWN	SYBR	None	19.528	19.5722	0.062492										FALSE	0.0893475	TRUE	3	15
E4	Chaga24-2	C-MYC	UNKNOWN	SYBR	None	19.1906	19.1819	0.012315										FALSE	0.0893475	TRUE	3	15
F1	Ctr1	C-MYC	UNKNOWN	SYBR	None	19.4086	19.3667	0.0592079										FALSE	0.0893475	TRUE	3	16
F2	Ctr2	C-MYC	UNKNOWN	SYBR	None	18.6843	18.7084	0.0340843										FALSE	0.0893475	TRUE	3	15
F3	Chaga24-1	C-MYC	UNKNOWN	SYBR	None	19.6164	19.5722	0.062492										FALSE	0.0893475	TRUE	3	15
F4	Chaga24-2	C-MYC	UNKNOWN	SYBR	None	19.1732	19.1819	0.012315										FALSE	0.0893475	TRUE	3	15
Analysis Type	Singleplex
Endogenous Control	GAPDH
RQ Min/Max Confidence Level	95.0
Reference Sample	Ctr1

## Sheet: calculated 31
Sample name	Control Gene	Target Gene	ct target gene-ct GAPDH Equation	Calculation equation
CD44						CD44
Ctr-1	GAPDH CT	CD44 CT	ct target gene-ct GAPDH	CD44 expression level relative to GAPDH		Ctr	Chaga 24h
	29.479	21.4832	-7.99577	255.25		255.25	15.1385
	29.2844	21.3525	-7.93186	244.19		244.19	13.1281
						125.612	32.0177
						226.87	25.1496
Ctr-2	GAPDH CT	CD44 CT	ct target gene - ct GAPDH	CD44 expression level relative to GAPDH		Ctr	Chaga 24h
	28.1049	21.1321	-6.97284	125.612		1	0.0593086
	28.7423	20.9166	-7.82572	226.87		1	0.0537619
						1	0.254893
						1	0.110855
Chaga 24h-1	GAPDH CT	CD44 CT	ct target gene - ct GAPDH	CD44 expression level relative to GAPDH
	26.1715	22.2514	-3.92015	15.1385
	25.9236	22.209	-3.71459	13.1281
Chaga 24h-2	GAPDH CT	CD44 CT	ct target gene - ct GAPDH	CD44 expression level relative to GAPDH
	26.4532	21.4524	-5.0008	32.0177
	26.117	21.4646	-4.65246	25.1496
C-MYC						C-MYC
Ctr-1	GAPDH CT	C-MYC CT	ct target gene - ct GAPDH	C-MYC expression level relative to GAPDH		Ctr	Chaga 24h
	29.479	19.3249	-10.1541	1139.44		1139.44	99.9728
	29.2844	19.4086	-9.8758	939.532		939.532	79.1886
						662.779	153.554
						1066.01	123.11
Ctr-2	GAPDH CT	C-MYC CT	ct target gene - ct GAPDH	C-MYC expression level relative to GAPDH		Ctr	Chaga 24h
	28.1049	18.7325	-9.37239	662.779		1	0.0877385
	28.7423	18.6843	-10.058	1066.01		1	0.0842851
						1	0.231681
						1	0.115487
Chaga 24h-1	GAPDH CT	C-MYC CT	ct target gene - ct GAPDH	C-MYC expression level relative to GAPDH
	26.1715	19.528	-6.64346	99.9728
	25.9236	19.6164	-6.30722	79.1886
Chaga 24h-2	GAPDH CT	C-MYC CT	ct target gene - ct GAPDH	C-MYC expression level relative to GAPDH
	26.4532	19.1906	-7.2626	153.554
	26.117	19.1732	-6.94381	123.11
SOX2						SOX2
Ctr-1	GAPDH CT	SOX2 CT	ct target gene - ct GAPDH	SOX2 expression level relative to GAPDH		Ctr	Chaga 24h
	29.479	20.0113	-9.4677	708.049		708.049	82.8593
	29.2844	19.7329	-9.55149	750.388		750.388	68.8507
						386.581	91.8911
						636.369	83.577
Ctr-2	GAPDH CT	SOX2 CT	ct target gene - ct GAPDH	SOX2 expression level relative to GAPDH		Ctr	Chaga 24h
	28.1049	19.5103	-8.59463	386.581		1	0.117025
	28.7423	19.4286	-9.31372	636.369		1	0.0917535
						1	0.237702
						1	0.131334
Chaga 24h-1	GAPDH CT	SOX2 CT	ct target gene - ct GAPDH	SOX2 expression level relative to GAPDH
	26.1715	19.7989	-6.37259	82.8593
	25.9236	19.8182	-6.1054	68.8507
Chaga 24h-2	GAPDH CT	SOX2 CT	ct target gene - ct GAPDH	SOX2 expression level relative to GAPDH
	26.4532	19.9314	-6.52185	91.8911
	26.117	19.732	-6.38503	83.577
YAP1						YAP1
Ctr-1	GAPDH CT	YAP1 CT	ct target gene - ct GAPDH	YAP1 expression level relative to GAPDH		Ctr	Chaga 24h
	29.479	19.4606	-10.0184	1037.12		1037.12	125.694
	29.2844	19.3345	-9.94985	989.013		989.013	110.14
						597.763	231.115
						956.682	167.246
Ctr-2	GAPDH CT	YAP1 CT	ct target gene - ct GAPDH	YAP1 expression level relative to GAPDH		Ctr	Chaga 24h
	28.1049	18.8815	-9.22343	597.763		1	0.121195
	28.7423	18.8404	-9.9019	956.682		1	0.111364
						1	0.386632
						1	0.174819
Chaga 24h-1	GAPDH CT	YAP1 CT	ct target gene - ct GAPDH	YAP1 expression level relative to GAPDH
	26.1715	19.1977	-6.97377	125.694
	25.9236	19.1404	-6.7832	110.14
Chaga 24h-2	GAPDH CT	YAP1 CT	ct target gene - ct GAPDH	YAP1 expression level relative to GAPDH
	26.4532	18.6008	-7.85246	231.115
	26.117	18.7312	-7.38583	167.246

## Sheet: Raw dat 43
Block Type	96well
Chemistry	SYBR_GREEN
Experiment File Name	D:\Documents and Settings\272006889\Desktop\Yakuri\Amira\82522ChagaBC43.eds
Experiment Run End Time	2022-08-26 03:55:08 AM JST
Instrument Type	steponeplus
Passive Reference	ROX
Well	Sample Name	Target Name	Task	Reporter	Quencher	Cт	Cт Mean	Cт SD	Quantity	Normalized Quantity	Normalized Quantity Mean	Normalized Quantity SEM	RQ	RQ Min	RQ Max	Efficiency	Slope	Automatic Ct Threshold	Ct Threshold	Automatic Baseline	Baseline Start	Baseline End	Comments
A1	Ctr-1	GAPDH	UNKNOWN	SYBR	None	29.9267	30.1612	0.331536										FALSE	0.126576	TRUE	3	25
A2	Ctr-2	GAPDH	UNKNOWN	SYBR	None	29.6263	29.9493	0.456738										FALSE	0.126576	TRUE	3	25
A3	Chaga 24-1	GAPDH	UNKNOWN	SYBR	None	27.072	26.9827	0.126226										FALSE	0.126576	TRUE	3	23
A4	Chaga 24-2	GAPDH	UNKNOWN	SYBR	None	27.1019	27.1002	0.0024317										FALSE	0.126576	TRUE	3	23
A5	Ctr-1	SOX2	UNKNOWN	SYBR	None	21.3198	21.303	0.0237789										FALSE	0.126576	TRUE	3	17
A6	Ctr-2	SOX2	UNKNOWN	SYBR	None	21.5569	21.509	0.0677452										FALSE	0.126576	TRUE	3	17
A7	Chaga 24-1	SOX2	UNKNOWN	SYBR	None	21.4226	21.3558	0.0945074										FALSE	0.126576	TRUE	3	17
A8	Chaga 24-2	SOX2	UNKNOWN	SYBR	None	21.2981	21.263	0.0496888										FALSE	0.126576	TRUE	3	16
B1	Ctr-1	GAPDH	UNKNOWN	SYBR	None	30.3956	30.1612	0.331536										FALSE	0.126576	TRUE	3	26
B2	Ctr-2	GAPDH	UNKNOWN	SYBR	None	30.2723	29.9493	0.456738										FALSE	0.126576	TRUE	3	26
B3	Chaga 24-1	GAPDH	UNKNOWN	SYBR	None	26.8935	26.9827	0.126226										FALSE	0.126576	TRUE	3	22
B4	Chaga 24-2	GAPDH	UNKNOWN	SYBR	None	27.0985	27.1002	0.0024317										FALSE	0.126576	TRUE	3	23
B5	Ctr-1	SOX2	UNKNOWN	SYBR	None	21.2862	21.303	0.0237789										FALSE	0.126576	TRUE	3	17
B6	Ctr-2	SOX2	UNKNOWN	SYBR	None	21.4611	21.509	0.0677452										FALSE	0.126576	TRUE	3	17
B7	Chaga 24-1	SOX2	UNKNOWN	SYBR	None	21.2889	21.3558	0.0945074										FALSE	0.126576	TRUE	3	17
B8	Chaga 24-2	SOX2	UNKNOWN	SYBR	None	21.2278	21.263	0.0496888										FALSE	0.126576	TRUE	3	17
C1	Ctr-1	CD44	UNKNOWN	SYBR	None	22.9973	22.9399	0.0810851										FALSE	0.0933235	TRUE	3	19
C2	Ctr-2	CD44	UNKNOWN	SYBR	None	23.0925	23.1086	0.0228159										FALSE	0.0933235	TRUE	3	19
C3	Chaga 24-1	CD44	UNKNOWN	SYBR	None	22.961	22.7785	0.258117										FALSE	0.0933235	TRUE	3	19
C4	Chaga 24-2	CD44	UNKNOWN	SYBR	None	22.4247	22.4028	0.0310228										FALSE	0.0933235	TRUE	3	18
C5	Ctr-1	YAP1	UNKNOWN	SYBR	None	20.2176	20.237	0.0274676										FALSE	0.106345	TRUE	3	16
C6	Ctr-2	YAP1	UNKNOWN	SYBR	None	20.5576	20.5511	0.00921296										FALSE	0.106345	TRUE	3	16
C7	Chaga 24-1	YAP1	UNKNOWN	SYBR	None	19.6658	19.7194	0.0758481										FALSE	0.106345	TRUE	3	15
C8	Chaga 24-2	YAP1	UNKNOWN	SYBR	None	19.7902	19.7669	0.0329568										FALSE	0.106345	TRUE	3	15
D1	Ctr-1	CD44	UNKNOWN	SYBR	None	22.8826	22.9399	0.0810851										FALSE	0.0933235	TRUE	3	19
D2	Ctr-2	CD44	UNKNOWN	SYBR	None	23.1248	23.1086	0.0228159										FALSE	0.0933235	TRUE	3	19
D3	Chaga 24-1	CD44	UNKNOWN	SYBR	None	22.596	22.7785	0.258117										FALSE	0.0933235	TRUE	3	18
D4	Chaga 24-2	CD44	UNKNOWN	SYBR	None	22.3808	22.4028	0.0310228										FALSE	0.0933235	TRUE	3	18
D5	Ctr-1	YAP1	UNKNOWN	SYBR	None	20.2565	20.237	0.0274676										FALSE	0.106345	TRUE	3	16
D6	Ctr-2	YAP1	UNKNOWN	SYBR	None	20.5446	20.5511	0.00921296										FALSE	0.106345	TRUE	3	16
D7	Chaga 24-1	YAP1	UNKNOWN	SYBR	None	19.773	19.7194	0.0758481										FALSE	0.106345	TRUE	3	15
D8	Chaga 24-2	YAP1	UNKNOWN	SYBR	None	19.7436	19.7669	0.0329568										FALSE	0.106345	TRUE	3	15
E1	Ctr-1	C-MYC	UNKNOWN	SYBR	None	20.5691	20.6372	0.0963322										FALSE	0.0933235	TRUE	3	16
E2	Ctr-2	C-MYC	UNKNOWN	SYBR	None	20.9958	20.9759	0.0280867										FALSE	0.0933235	TRUE	3	16
E3	Chaga 24-1	C-MYC	UNKNOWN	SYBR	None	20.3771	20.4515	0.105259										FALSE	0.0933235	TRUE	3	16
E4	Chaga 24-2	C-MYC	UNKNOWN	SYBR	None	20.2902	20.2838	0.00913339										FALSE	0.0933235	TRUE	3	16
F1	Ctr-1	C-MYC	UNKNOWN	SYBR	None	20.7053	20.6372	0.0963322										FALSE	0.0933235	TRUE	3	16
F2	Ctr-2	C-MYC	UNKNOWN	SYBR	None	20.9561	20.9759	0.0280867										FALSE	0.0933235	TRUE	3	17
F3	Chaga 24-1	C-MYC	UNKNOWN	SYBR	None	20.526	20.4515	0.105259										FALSE	0.0933235	TRUE	3	16
F4	Chaga 24-2	C-MYC	UNKNOWN	SYBR	None	20.2773	20.2838	0.00913339										FALSE	0.0933235	TRUE	3	16
Analysis Type	Singleplex
Endogenous Control	GAPDH
RQ Min/Max Confidence Level	95.0
Reference Sample	Ctr-1

## Sheet: calculated 43
Sample name	General Gene	Target Gene	ct target gene-ct GAPDH Equation	Calculation equation
CD44						CD44
Ctr-1	GAPDH CT	CD44 CT	ct target gene-ct GAPDH	CD44 expression level relative to GAPDH		Ctr	Chaga 24h
	29.9267	22.9973	-29.9267	1.02057e+09		1.02057e+09	17.2793
	30.3956	22.8826	-7.51301	182.659		182.659	19.6641
						92.6572	25.5849
						141.778	26.3121
Ctr-2	GAPDH CT	CD44 CT	ct target gene - ct GAPDH	CD44 expression level relative to GAPDH		Ctr	Chaga 24h
	29.6263	23.0925	-6.53383	92.6572		1	1.6931e-08
	30.2723	23.1248	-7.14749	141.778		1	0.107655
						1	0.276125
						1	0.185587
Chaga 24h-1	GAPDH CT	CD44 CT	ct target gene - ct GAPDH	CD44 expression level relative to GAPDH
	27.072	22.961	-4.11097	17.2793
	26.8935	22.596	-4.29749	19.6641
Chaga 24h-2	GAPDH CT	CD44 CT	ct target gene - ct GAPDH	CD44 expression level relative to GAPDH
	27.1019	22.4247	-4.67722	25.5849
	27.0985	22.3808	-4.71766	26.3121
C-MYC						C-MYC
Ctr-1	GAPDH CT	C-MYC CT	ct target gene - ct GAPDH	C-MYC expression level relative to GAPDH		Ctr	Chaga 24h
	29.9267	20.5691	-9.35764	656.041		656.041	103.598
	30.3956	20.7053	-9.69027	826.155		826.155	82.5667
						396.327	112.338
						637.462	113.079
Ctr-2	GAPDH CT	C-MYC CT	ct target gene - ct GAPDH	C-MYC expression level relative to GAPDH		Ctr	Chaga 24h
	29.6263	20.9958	-8.63055	396.327		1	0.157915
	30.2723	20.9561	-9.31619	637.462		1	0.0999409
						1	0.283448
						1	0.177389
Chaga 24h-1	GAPDH CT	C-MYC CT	ct target gene - ct GAPDH	C-MYC expression level relative to GAPDH
	27.072	20.3771	-6.69486	103.598
	26.8935	20.526	-6.36749	82.5667
Chaga 24h-2	GAPDH CT	C-MYC CT	ct target gene - ct GAPDH	C-MYC expression level relative to GAPDH
	27.1019	20.2902	-6.81171	112.338
	27.0985	20.2773	-6.82118	113.079
SOX2						SOX2
Ctr-1	GAPDH CT	SOX2 CT	ct target gene - ct GAPDH	SOX2 expression level relative to GAPDH		Ctr	Chaga 24h
	29.9267	21.3198	-8.60693	389.893		389.893	50.1923
	30.3956	21.2862	-9.10942	552.345		552.345	48.6557
						268.614	55.8623
						449.172	58.5109
Ctr-2	GAPDH CT	SOX2 CT	ct target gene - ct GAPDH	SOX2 expression level relative to GAPDH		Ctr	Chaga 24h
	29.6263	21.5569	-8.06939	268.614		1	0.128734
	30.2723	21.4611	-8.81112	449.172		1	0.0880894
						1	0.207965
						1	0.130264
Chaga 24h-1	GAPDH CT	SOX2 CT	ct target gene - ct GAPDH	SOX2 expression level relative to GAPDH
	27.072	21.4226	-5.64939	50.1923
	26.8935	21.2889	-5.60454	48.6557
Chaga 24h-2	GAPDH CT	SOX2 CT	ct target gene - ct GAPDH	SOX2 expression level relative to GAPDH
	27.1019	21.2981	-5.8038	55.8623
	27.0985	21.2278	-5.87063	58.5109
YAP1						YAP1
Ctr-1	GAPDH CT	YAP1 CT	ct target gene - ct GAPDH	YAP1 expression level relative to GAPDH		Ctr	Chaga 24h
	29.9267	20.2176	-9.70912	837.019		837.019	169.624
	30.3956	20.2565	-10.1391	1127.67		1127.67	139.143
						536.975	158.869
						847.85	163.694
Ctr-2	GAPDH CT	YAP1 CT	ct target gene - ct GAPDH	YAP1 expression level relative to GAPDH		Ctr	Chaga 24h
	29.6263	20.5576	-9.06871	536.975		1	0.202653
	30.2723	20.5446	-9.72766	847.85		1	0.123389
						1	0.295859
						1	0.19307
Chaga 24h-1	GAPDH CT	YAP1 CT	ct target gene - ct GAPDH	YAP1 expression level relative to GAPDH
	27.072	19.6658	-7.4062	169.624
	26.8935	19.773	-7.12042	139.143
Chaga 24h-2	GAPDH CT	YAP1 CT	ct target gene - ct GAPDH	YAP1 expression level relative to GAPDH
	27.1019	19.7902	-7.31169	158.869
	27.0985	19.7436	-7.35486	163.694
