# Supplementary material for: Anti-cancer activity of Chaga mushroom (Inonotus obliquus) against dog bladder cancer organoids
Source: Front Pharmacol. 2023 Apr 19;14:1159516. doi: 10.3389/fphar.2023.1159516 (PMC10154587; doi:10.3389/fphar.2023.1159516)
Supplement: Supplementary file 5 [file Table1.XLSX]

## Sheet: BC21043
<>	1	2	3	4	5	6	7	8	9	10	11	12
A	31	1265	1265	32	34	31	30	32	32	31	32	33
B	31	25451	11172	8096	7060	5807	32	35	30	33	32	31
C	33	21724	10067	8177	5906	4761	31	33	33	33	31	32
D	28	20966	11601	9551	6231	4124	31	33	32	30	31	30
E	30	31	29	35	35	31	35	31	33	28	34	31
F	26	34	31	32	29	27	34	32	31	33	40	37
G	36	30	32	33	31	34	33	31	29	33	29	34
H	33	30	32	30	38	31	31	29	30	28	33	33
	1265	Blank	Blank
		Control	Chaga 25	50	75	100 ug/mL
		Control	Chaga 25	50	75	100 ug/mL
		Control	Chaga 25	50	75	100 ug/mL
	21448.7	24186	9907	6831	5795	4542
		20459	8802	6912	4641	3496
		19701	10336	8286	4966	2859
		1.12762	0.461894	0.318481	0.27018	0.211761
		0.953859	0.410375	0.322258	0.216377	0.162994
		0.918519	0.481895	0.386318	0.23153	0.133295

## Sheet: BC21014 
<>	1	2	3	4	5	6	7	8	9	10	11	12
A	32	1257	1318	30	33	32	34	33	34	31	34	32
B	32	19885	16699	14843	13316	14703	31	30	30	33	33	35
C	31	20240	15664	15980	13513	15559	33	31	33	32	30	31
D	30	21562	18510	15506	13062	10900	29	33	30	30	32	32
E	34	21448	17040	14692	13506	11105	28	34	31	32	33	38
F	35	37	30	32	30	35	31	32	30	29	33	33
G	31	30	31	31	30	34	31	33	29	35	31	31
H	31	28	31	30	32	32	28	29	30	30	31	33
	1287.5	Blank	Blank
		Control	Chaga 25	50	75	100 ug/mL
		Control	Chaga 25	50	75	100 ug/mL
		Control	Chaga 25	50	75	100 ug/mL
		Control	Chaga 25	50	75	100 ug/mL
	19496.2	18597.5	15411.5	13555.5	12028.5	13415.5
		18952.5	14376.5	14692.5	12225.5	14271.5
		20274.5	17222.5	14218.5	11774.5	9612.5
		20160.5	15752.5	13404.5	12218.5	9817.5
		0.953901	0.790485	0.695288	0.616965	0.688107
		0.97211	0.737398	0.753606	0.627069	0.732013
		1.03992	0.883375	0.729294	0.603937	0.493044
		1.03407	0.807976	0.687542	0.62671	0.503558

## Sheet: BC21031
<>	1	2	3	4	5	6	7	8	9	10	11	12
A	29	2486	2485	27	29	29	28	30	30	28	32	31
B	26	36068	24610	19910	12536	10635	29	32	27	29	28	30
C	27	34197	24919	19196	12084	10719	33	31	28	33	29	29
D	27	35040	24471	19843	12317	10669	26	32	33	26	26	29
E	33	35571	24525	18918	12440	10935	28	28	30	28	28	29
F	28	24	29	27	27	32	28	26	28	31	27	29
G	25	27	25	27	27	26	26	30	26	29	29	30
H	29	30	29	28	29	27	28	26	28	25	27	28
	2485.5	Blank	Blank
		Control	Chaga 25	50	75	100 ug/mL
		Control	Chaga 25	50	75	100 ug/mL
		Control	Chaga 25	50	75	100 ug/mL
		Control	Chaga 25	50	75	100 ug/mL
	32616.2	33582.5	22124.5	17424.5	10050.5	8149.5
		31711.5	22433.5	16710.5	9598.5	8233.5
		32554.5	21985.5	17357.5	9831.5	8183.5
		1.02963	0.678329	0.534229	0.308145	0.249861
		0.972263	0.687803	0.512338	0.294287	0.252436
		0.998109	0.674068	0.532175	0.30143	0.250903

## Sheet: BC22065
<>	1	2	3	4	5	6	7	8	9	10	11	12
A	31	506	576	-2	-2	-5	30	32	32	31	32	33
B	31	6181	2778	2297	1965	1842	33	35	30	33	32	31
C	33	6340	2780	2291	2043	2061	33	33	33	33	31	32
D	28	6468	2613	2228	1931	2029	30	33	32	30	31	30
E	30	31	29	35	35	31	35	31	33	28	34	31
F	26	34	31	32	29	27	34	32	31	33	40	37
G	36	30	32	33	31	34	33	31	29	33	29	34
H	33	30	32	30	38	31	31	29	30	28	33	33
	541	Blank	Blank
		Control	Chaga 25	50	75	100 ug/mL
		Control	Chaga 25	50	75	100 ug/mL
		Control	Chaga 25	50	75	100 ug/mL
	5788.67	5640	2237	1756	1424	1301
		5799	2239	1750	1502	1520
		5927	2072	1687	1390	1488
		0.974318	0.386445	0.303351	0.245998	0.22475
		1.00179	0.38679	0.302315	0.259473	0.262582
		1.0239	0.357941	0.291432	0.240124	0.257054
